# Supplementary material for: The complex interplay between chromosome, climatic niche and morphological traits shapes the diversification of Carex (Cyperaceae)
Source: Ann Bot. 2025 Nov 20;137(3):777–88. doi: 10.1093/aob/mcaf290 (PMC12933657; doi:10.1093/aob/mcaf290)
Supplement: mcaf290_Supplementary_Data [file mcaf290_supplementary_data.zip]

Archive with 2 entries (2 files):
- Supplementary_figures_review2.pdf
- Supplementary_tables.pdf
